# Supplementary material for: Malnutrition in gastrointestinal cancer manifests before systemic therapy and is associated with fatigue and reduced physical quality of life
Source: Oncologist. 2026 Feb 3;31(4):oyag028. doi: 10.1093/oncolo/oyag028 (PMC12988484; doi:10.1093/oncolo/oyag028)
Supplement: oyag028_Supplementary_Data [file oyag028_supplementary_data.zip]

Archive with 8 entries (8 files):
- Supplemenatry Figure 1 600DPI.TIF
- Supplemenatry Figure 2 600DPI.TIF
- Supplementary Table 1.docx
- Supplementary Table 2.docx
- Supplementary Table 3.docx
- Supplementary Table 4.docx
- Supplementary Table 5.docx
- Supplementary Table 6.docx
